# Supplementary material for: Molecular evidence for convergent evolution and allopolyploid speciation within the Physcomitrium-Physcomitrella species complex
Source: BMC Evol Biol. 2014 Jul 11;14:158. doi: 10.1186/1471-2148-14-158 (PMC4227049; doi:10.1186/1471-2148-14-158)
Supplement: Additional file 2: Table S1 — Funariaceae collection (detailed) and data matrix. [file 1471-2148-14-158-S2.xlsx]

## Sheet: TableS1
Species (revised)	Locality	Habitat	Region	Collector	Voucher/Reference	Year	IMSC no.	BRK1 direct sequence	BRK1 clonal sequences	BRK1 transcripts	SSRs	editing	morphological analysis	FACs
Physcomitrella patens	Gransden Wood, Huntigdonshire, UK	n. a.	Europe	Whitehouse	Whitehouse 1962	1962	40001	*		*	*	*	*	*
	Nene Washes, Cambridge, UK	Moist, disturbed & very humidified peat, pH 6.0, with Bryum klinggraeffii & Leptobryum pyriforme	Europe	Preston	Preston Grid.ref TF 319000	2003	40019 (K1), 40031 (K2), 40032 (K3)				*
	Cholsey, Berkshire, UK	Near river Thames	Europe	Porley	Porley Grid.ref SU605861, No. 2311	2001	40033 (K1), 40034 (K2)				*
	Bad Honnef, Grafenwerth, Rheinland-Pfalz, Germany	At low water of the rhine on soil	Europe	Frahm	MTB: 5309C, No.: 6861	2003	40007				*
	Heimerbrühl, Rheinland-Pfalz, Germany	floodplain	Europe	Wolff	TK 6510, MF 422	2003	40029 (K1), 40010 (K3)				*
	Nennig, Saarland, Germany	On dried out mud area of a former quarry pond	Europe	Caspari	Caspari 23.11.2003	2003	40008				*
	Martinshof, Saarland, Germany	On partially dried out bottom of a pond	Europe	Caspari	Caspari 22.10.2003	2003	40009 (K2)				*
	Villersexel, Haute Saône, France (K3)	In a dried out fish pond	Europe	Lüth	Lüth 17.10.2003	2003	40012				*	*		*
	Villersexel, Haute Saône, France (K4)	In a dried out fish pond	Europe	Lüth	Lüth 17.10.2003	2003	40013				*
	Lviv, Ukraine	On neglected, moistened fertile soil in the garden	Europe	Lobachevska	Lobachevska 14.09.2003	2003	40028				*		*
	Wik castle, Uppsala, Sweden	Moist, disturbed clay ground in an enclosed pasture	Europe	Nilsson, Thelander, Olsson, Ronne	Nilsson, Thelander, Olsson, Ronne 03.11.2004	2004	40037 (K1), 40038 (K2)				*
	Trondheim, Norway	Edge of grazing field, at path, clay ground	Europe	Hassel	Hassel 17.08.2002	2002	40021 (K1), 40020 (K2)				*
	Gemünd, Nordrhein-Westfalen, Germany (K5)	At low water level of Urftlake on uncovered mud area with Riccia cavernosa	Europe	Frahm	Frahm & Weddeling (2002), BR Nr. 60	2002	40003 (K4), 40004 (K5)				*
	Gemünd, Nordrhein-Westfalen, Germany (K1) (var. megapolitana)	At low water level of Urftlake on uncovered mud area with Riccia cavernosa	Europe	Frahm	Frahm & Weddeling (2002), BR Nr. 60	2002	40005 (K1), 40006 (K2)				*
	Kaskaskia Island, Illinois, USA	On periodically flooded drainage channel in agricultural field (corn)	North America	Sargent & Vitt	Sargent & Vitt 19.10.2003	2003	40027				*		*
	Del Valle Lake, California, USA	On muddy bank of reservoir, covered by water earlier in the year, in full sun	North America	Mishler	Mishler 24.10.2004	2004	40039	*			*	*	*	*
Physcomitrella readeri	Kumamoto, Shisui-cho, Kyushu, Japan	On the soil of grape field	Japan	Ono & Deguchi	Ono & Deguchi 02.1985	1985	40015				*		*
	Saitama, Iwatsuki-shi, Honshu, Japan	On bare soil, near by Moto-arakawa river	Japan	Higuchi	Higuchi 44249	2002	40016	*			*		*	*
	Okayama, Honshu, Japan	At Masu pond	Japan	Hasebe	Hasebe 22.03.1999	1999	40014	*			*	*	*	*
	Melton Reservoir, Victoria, Australia	On wet mud on newly exposed dried out river bed. Growing only inside the crevices of the cracking mud	Australia	Stajsic & Klazenga	MEL 2183013	2003	40022 (K1), 40023 (K4)	*			*	*	*	*
Physcomitrella magdalenae	Mt. Bisoke, Ruhengeri, Rwanda	On soil on path and on soil near path in Hagenia-Hypericum forest, > 2684 m	Africa	Solga & Buchbender	Buchbender RWA-VB-0107	2003	40024 (II, K1), 40025 (II, K2), 40026 (I)	*			*	*	*	*
Physcomitrium sphaericum	Grosshartmannsdorf, Osterzgebirge, Sachsen, Germany	At drained pond	Europe	Frahm	Frahm 4919	2001	40018			*	*	*
	Imsbach-Aue, Saarland, Germany	At desiccated fish pond	Europe	Wolff	Saarland-Herbar Moose 6202	2003	40047	*		*		*		*
	Vellescot, Territore-de-Belfort, France	At pond	Europe	Lüth	Belegnr. 4283	2003	40043 (K1), 40044 (K2), 40045 (K3A), 40046 (K3B)	*		*		*		*
Physcomitrium eurystomum	Neukirch, Allgäu West, Wangen, Bodenseekreis, Baden-Württemberg, Germany	At pond in forest	Europe	Schäfer-Verwimp	Schäfer-Verwimp 28.08.2001	2001	40048 (K1), 40049 (K2), 40050 (K3)	*	*			*		*
	Neustadt, Thüringen, Germany	At pond	Europe	Eckstein	Eckstein 3139	2005	40052	*	*			*		*
	Schleiz, Thüringen, Germany	At small pond, on mud	Europe	Eckstein	Eckstein 3767	2005	40051	*	*			*		*
Physcomitrium pyriforme	Bischofswerda, Sachsen, Germany	At old mill	Europe	Eckstein	Eckstein 2655	2005	40053	*	*			*		*
	Nordhausen, Liebenrode, Thüringen, Germany	On soil on wet meadow	Europe	Eckstein	Eckstein 2849	2005	40054	*	*			*		*
	Waltershof, Gera, Thüringen, Germany	On embankment of brook	Europe	Eckstein	Eckstein 3947	2005	40055	*	*			*		*
	Haardtrand, Ebekoben, Rheinland-Pfalz, Germany	Bottom of valley in vineyard, frequent	Europe	Lauer	Herbar-Nr P17.236	2003	40056	*	*			*		*
	Övergran, Biskops-Arnö, Uppland, Sweden	Graze shore, moist clay, frequent	Europe	Lönnell	Lönnell 882	2003	40057 (K1), 40058 (K2)	*	*			*		*
	Madeira, Portugal	on rock/wet soil at mouth of Tales Ribeiro do Tristao O der Quebrada Nova	Europe	Eckstein	Eckstein 472		40059					*		*
	Durham, Orange County, North Carolina, USA	Edge of flower bed, covered with mulch.	North America	Goffinet	Goffinet 9346	2006								*
Physcomitrium collenchymatum	Shaw Nature Reserve, Franklin County, MO, USA (K1, K2A, K2B)	Small patch growing on mud flat at eadge of pond	North America	Allen & Darigo	Homberg 1155	2005	40061 (K1), 40062 (K2A), 40063 (K2B)	*	*	*		*		*
Funaria hygrometrica	Durham, Orange County, North Carolina, USA	Edge of flower bed, covered with mulch	North America	Goffinet	Goffinet 9344	2006		*				*		*
Funaria americana	Canada, Alberta	Between Hinton and Grande Cache; steep sloap with arge exposed calcarous boulders of Picea glauca forest	North America	Goffinet	Goffinet 4347	1995		*
Funaria flavicans	Durham, Orange County, North Carolina, USA	Edge of flower bed, covered with mulch	North America	Goffinet	Goffinet 9345	2006		*				*
Aphanorrhegma serratum	Arkansas, USA	Hobbs State Park-Conservation area, along Page Sawmill Road, 0.35 mi NW of jct Rambo Road	North America	Buck	Buck 49500	2005		*				*		*
