# Supplementary material for: Molecular evidence for convergent evolution and allopolyploid speciation within the Physcomitrium-Physcomitrella species complex
Source: BMC Evol Biol. 2014 Jul 11;14:158. doi: 10.1186/1471-2148-14-158 (PMC4227049; doi:10.1186/1471-2148-14-158)
Supplement: Additional file 4: Table S2 — SSR data. [file 1471-2148-14-158-S4.xlsx]

## Sheet: raw
#NEXUS
Begin Taxa;
Dimensions ntax=22;
END;
Begin Characters;
Dimensions nchar=49;
Format datatype=continuous missing=? gap=0;
Matrix	2	3	5	9	10	11	12	13	14	17	18	19	22	23	25	28	29	32	33	34	37	38	41	42	44	45	46	47	49	53	55	60	65	68	76	77	79	83	85	86	88	93	94	96	97	99	100	106	107
Gransden-UK	10	13	17	12	15	12	13	11	14	6	6	6	12	12	18	15	17	17	21	12	11	11	10	11	11	8	10	16	6	15	21	17	8	10	9	9	9	9	9	9	9	9	9	9	13	9	9	9	9
Cholsey-UK	10	13	17	12	15	12	13	11	14	6	6	6	12	12	?	15	17	17	?	12	11	11	10	11	11	8	10	16	6	15	19	17	8	10	10	10	0	0	9	9	9	8	9	9	13	8	9	9	9
Gmuend-K1_D	10	13	17	12	15	12	13	11	14	6	6	0	12	12	18	15	17	17	21	12	11	11	10	10	8	8	10	16	6	15	19	17	8	10	10	10	9	9	9	9	9	8	9	9	13	9	9	9	9
Gmuend-K2-D	10	13	15	12	15	12	13	11	14	6	6	6	?	10	15	15	17	17	21	12	11	11	10	10	8	8	10	16	0	15	19	17	8	10	9	9	0	8	9	9	9	9	9	9	13	9	9	9	9
Honnef-D	10	13	15	12	15	12	13	11	14	6	6	6	10	12	18	15	17	17	21	12	11	11	10	11	11	8	10	16	6	15	21	17	8	10	10	9	9	9	9	9	9	8	9	9	13	9	9	9	9
Nennig-D	10	13	13	12	15	14	13	11	14	6	6	6	10	12	15	15	17	17	0	12	11	11	10	10	11	8	10	16	6	15	17	12	8	10	9	9	9	0	9	9	9	8	9	9	13	9	9	9	9
Martinshof-D	10	13	17	12	15	12	13	11	14	6	6	6	10	12	18	15	17	17	0	12	11	11	10	10	11	8	10	16	6	15	17	12	8	10	9	10	0	9	9	0	9	8	0	0	13	9	0	9	9
Heimerbruehl-D	10	13	17	14	15	12	16	11	14	6	6	6	10	12	18	15	17	17	0	12	11	11	10	10	11	8	10	16	6	15	17	12	8	10	9	9	9	8	9	9	9	9	9	9	13	9	0	9	9
HauteSaone-K3-F	10	13	15	14	16	12	10	11	14	6	6	6	10	12	13	15	17	17	21	12	11	11	10	9	8	7	10	16	6	15	15	16	7	12	13	9	7	9	9	7	9	7	7	9	13	10	9	9	7
HauteSaone-K4-F	10	13	17	12	15	12	13	11	14	6	6	6	12	12	18	15	0	17	23	12	11	11	10	10	8	8	10	16	6	13	21	15	8	10	9	9	0	8	9	9	9	8	9	9	13	7	9	9	9
NeneWashes-UK	10	13	12	12	15	12	13	11	14	6	6	6	12	12	15	15	17	17	21	12	11	11	10	11	11	8	10	16	6	15	?	?	8	10	9	9	9	9	9	9	9	9	9	9	13	9	9	9	9
Trondheim-NOR	10	13	12	12	16	12	12	11	14	6	6	6	12	12	15	15	17	17	21	12	11	11	10	10	8	8	10	16	6	15	21	17	8	10	9	9	9	9	9	9	9	9	9	9	13	9	9	9	9
Melbourne-AUS	0	0	10	6	0	9	0	2	8	0	0	6	1	7	13	5	15	5	16	12	10	11	16	6	0	4	8	14	0	13	13	1	8	0	7	0	0	0	1	0	0	0	2	6	11	0	3	0	3
Okayama-JAP	10	0	10	6	0	9	0	2	8	0	0	6	1	7	13	5	15	5	16	12	10	11	16	6	0	4	8	14	0	13	13	1	8	0	7	0	0	0	1	0	0	0	2	6	11	6	3	0	3
Kamamoto-JAP	10	0	10	6	0	9	0	2	8	0	0	6	8	7	13	5	15	5	16	12	10	11	16	6	0	4	8	14	0	13	13	1	8	0	7	0	0	0	1	0	0	0	2	6	11	6	3	0	3
Saitama-JAP	10	0	10	6	0	0	7	2	8	0	0	6	8	7	13	5	15	5	0	12	10	11	0	0	0	4	8	14	0	13	13	1	8	0	7	0	6	0	1	0	5	0	2	6	11	6	3	0	3
Physcomitrium-D	10	14	15	14	15	14	16	7	10	1	0	6	8	14	0	10	17	17	0	12	11	11	6	0	15	4	7	16	6	29	0	13	7	9	10	4	0	0	1	4	5	12	8	6	0	0	0	7	5
Bisoke-RWA	11	15	0	0	13	9	9	4	8	6	6	7	9	9	23	5	20	12	21	11	0	11	16	6	30	5	15	16	4	6	27	3	8	10	0	9	7	12	6	5	5	14	2	6	16	10	3	6	7
Kaskaskia-USA	10	13	17	14	16	14	10	11	14	6	6	6	10	12	13	15	?	17	16	10	11	11	10	11	8	7	10	14	6	15	13	17	8	0	8	9	9	9	9	9	9	8	9	8	13	10	9	9	9
Ukraine	10	13	13	12	15	14	13	11	14	6	6	6	10	12	18	15	17	17	20	12	11	11	10	11	11	8	10	16	6	15	21	40	8	10	10	9	9	9	9	9	9	7	9	9	13	9	9	9	9
Uppsala-SWE	10	13	13	12	16	12	10	?	14	6	6	6	12	12	18	15	17	17	21	12	11	11	10	11	8	8	10	16	6	15	19	12	8	10	9	9	9	9	9	9	9	9	9	9	13	9	9	9	9
DelValle-USA	10	13	17	14	16	14	10	?	14	6	6	6	10	13	13	15	17	17	21	10	11	11	10	11	11	8	10	16	6	15	14	17	8	10	9	9	9	9	9	9	9	9	7	8	13	10	9	9	9
;
End;

## Sheet: transformed
#NEXUS
Begin Taxa;
Dimensions ntax=22;
END;
Begin Characters;
Dimensions nchar=170;
Format datatype=standard missing=? gap=-;
Matrix
Gransden-UK	1	0	1	0	0	0	0	0	0	1	0	0	1	0	0	1	0	0	1	0	0	0	0	0	1	0	0	0	1	0	0	1	0	1	1	0	1	0	0	0	1	0	0	0	0	0	0	1	0
Cholsey-UK	1	0	1	0	0	0	0	0	0	1	0	0	1	0	0	1	0	0	1	0	0	0	0	0	1	0	0	0	1	0	0	1	0	1	1	0	1	0	0	0	1	0	0	0	0	0	0	1	?
Gmuend-K1_D	1	0	1	0	0	0	0	0	0	1	0	0	1	0	0	1	0	0	1	0	0	0	0	0	1	0	0	0	1	0	0	1	0	1	1	-	-	0	0	0	1	0	0	0	0	0	0	1	0
Gmuend-K2-D	1	0	1	0	0	0	0	0	1	0	0	0	1	0	0	1	0	0	1	0	0	0	0	0	1	0	0	0	1	0	0	1	0	1	1	0	1	?	?	?	?	?	0	0	1	0	0	0	0
Honnef-D	1	0	1	0	0	0	0	0	1	0	0	0	1	0	0	1	0	0	1	0	0	0	0	0	1	0	0	0	1	0	0	1	0	1	1	0	1	0	0	0	0	1	0	0	0	0	0	1	0
Nennig-D	1	0	1	0	0	0	0	1	0	0	0	0	1	0	0	1	0	1	0	0	0	0	0	0	1	0	0	0	1	0	0	1	0	1	1	0	1	0	0	0	0	1	0	0	0	0	0	1	0
Martinshof-D	1	0	1	0	0	0	0	0	0	1	0	0	1	0	0	1	0	0	1	0	0	0	0	0	1	0	0	0	1	0	0	1	0	1	1	0	1	0	0	0	0	1	0	0	0	0	0	1	0
Heimerbruehl-D	1	0	1	0	0	0	0	0	0	1	0	1	0	0	0	1	0	0	1	0	0	0	0	1	0	0	0	0	1	0	0	1	0	1	1	0	1	0	0	0	0	1	0	0	0	0	0	1	0
HauteSaone-K3-F	1	0	1	0	0	0	0	0	1	0	0	1	0	0	1	0	0	0	1	0	0	1	0	0	0	0	0	0	1	0	0	1	0	1	1	0	1	0	0	0	0	1	0	0	0	0	0	1	1
HauteSaone-K4-F	1	0	1	0	0	0	0	0	0	1	0	0	1	0	0	1	0	0	1	0	0	0	0	0	1	0	0	0	1	0	0	1	0	1	1	0	1	0	0	0	1	0	0	0	0	0	0	1	0
NeneWashes-UK	1	0	1	0	0	0	1	0	0	0	0	0	1	0	0	1	0	0	1	0	0	0	0	0	1	0	0	0	1	0	0	1	0	1	1	0	1	0	0	0	1	0	0	0	0	0	0	1	0
Trondheim-NOR	1	0	1	0	0	0	1	0	0	0	0	0	1	0	1	0	0	0	1	0	0	0	1	0	0	0	0	0	1	0	0	1	0	1	1	0	1	0	0	0	1	0	0	0	0	0	0	1	0
Melbourne-AUS	-	-	-	-	-	1	0	0	0	0	1	0	0	-	-	-	1	0	0	-	-	-	-	-	-	1	0	0	0	1	0	0	-	-	-	0	1	1	0	0	0	0	1	0	0	0	0	0	1
Okayama-JAP	1	0	-	-	-	1	0	0	0	0	1	0	0	-	-	-	1	0	0	-	-	-	-	-	-	1	0	0	0	1	0	0	-	-	-	0	1	1	0	0	0	0	1	0	0	0	0	0	1
Kamamoto-JAP	1	0	-	-	-	1	0	0	0	0	1	0	0	-	-	-	1	0	0	-	-	-	-	-	-	1	0	0	0	1	0	0	-	-	-	0	1	0	1	0	0	0	1	0	0	0	0	0	1
Saitama-JAP	1	0	-	-	-	1	0	0	0	0	1	0	0	-	-	-	-	-	-	1	0	0	0	0	0	1	0	0	0	1	0	0	-	-	-	0	1	0	1	0	0	0	1	0	0	0	0	0	1
Physcomitrium-D	1	0	0	1	0	0	0	0	1	0	0	1	0	0	0	1	0	1	0	0	0	0	0	1	0	0	0	1	0	0	1	0	1	0	-	0	1	0	1	0	0	0	0	0	0	1	0	0	-
Bisoke-RWA	0	1	0	0	1	-	-	-	-	-	-	-	-	1	0	0	1	0	0	0	1	0	0	0	0	0	1	0	0	1	0	0	0	1	1	1	0	0	0	1	0	0	0	1	0	0	0	0	0
Kaskaskia-USA	1	0	1	0	0	0	0	0	0	1	0	1	0	0	1	0	0	1	0	0	0	1	0	0	0	0	0	0	1	0	0	1	0	1	1	0	1	0	0	0	0	1	0	0	0	0	0	1	1
Ukraine	1	0	1	0	0	0	0	1	0	0	0	0	1	0	0	1	0	1	0	0	0	0	0	0	1	0	0	0	1	0	0	1	0	1	1	0	1	0	0	0	0	1	0	0	0	0	0	1	0
Uppsala-SWE	1	0	1	0	0	0	0	1	0	0	0	0	1	0	1	0	0	0	1	0	0	1	0	0	0	?	?	?	?	0	0	1	0	1	1	0	1	0	0	0	1	0	0	0	0	0	0	1	0
DelValle-USA	1	0	1	0	0	0	0	0	0	1	0	1	0	0	1	0	0	1	0	0	0	1	0	0	0	?	?	?	?	0	0	1	0	1	1	0	1	0	0	0	0	1	0	0	0	0	1	0	1
;
End;
[truncated: 121 more columns]
