# Supplementary material for: Molecular evidence for convergent evolution and allopolyploid speciation within the Physcomitrium-Physcomitrella species complex
Source: BMC Evol Biol. 2014 Jul 11;14:158. doi: 10.1186/1471-2148-14-158 (PMC4227049; doi:10.1186/1471-2148-14-158)
Supplement: Additional file 5: Table S3 — Flow cytometric analyses (detailed). [file 1471-2148-14-158-S5.xlsx]

## Sheet: Table S3
species	Physcomitrella subspecies (sensu Tan)	locality	date	R5 count	R5 Median	R6 count	R6 Median	R2 Median	1n/beads	2n/beads	2n/1n
Physcomitrium patens	patens	Gransden Wood, Cambridgeshire, UK	2010-03-18	3835	50	637	99	60	0.833333	1.65	1.98
	patens	Gransden Wood, Cambridgeshire, UK	2010-03-19	773	57	241	115	59	0.966102	1.94915	2.01754
	patens	Gransden Wood, Cambridgeshire, UK	2010-04-20	1654	60	738	108	60	1	1.8	1.8
	patens	Gransden Wood, Cambridgeshire, UK	2010-06-08	388	61	127	117	60	1.01667	1.95	1.91803
	patens	Gransden Wood, Cambridgeshire, UK	2010-07-22	3675	59	781	119	58	1.01724	2.05172	2.01695
	patens	Gransden Wood, Cambridgeshire, UK	2010-09-16	932	73	1207	145	58	1.25862	2.5	1.9863
	patens	Villersexel, Haute Saône, France	2010-03-19	2669	53	284	109	61	0.868852	1.78689	2.0566
	californica	Del Valle Lake, California, USA	2010-03-18	6400	47	425	91	63	0.746032	1.44444	1.93617
Physcomitrium readeri	californica	Saitama, Iwatsuki-shi, Honshu, Japan	2010-09-16	403	59	518	93	58	1.01724	1.60345	1.57627
	californica	Okayama, Honshu, Japan	2010-03-19	4185	54	307	111	58	0.931034	1.91379	2.05556
	readeri	Melton Reservoir, Victoria, Australia	2010-03-18	3435	58	257	113	62	0.935484	1.82258	1.94828
Physcomitrium magdalenae	magdalenae	Mt. Bisoke, Ruhengeri, Rwanda	2010-03-18	6586	55	2478	108	60	0.916667	1.8	1.96364
Physcomitrium sphaericum		Grosshartmannsdorf, Sachsen, Germany	2010-03-18	1432	50	536	100	60	0.833333	1.66667	2
		Grosshartmannsdorf, Sachsen, Germany	2010-04-20	19455	23	3427	53	58	0.396552	0.913793	2.30435
		Grosshartmannsdorf, Sachsen, Germany	2010-06-08	537	89	442	172	60	1.48333	2.86667	1.93258
		Imsbach-Aue, Saarland, Germany	2010-03-19	495	43	110	84	59	0.728814	1.42373	1.95349
		Vellescot, Territore-de-Belfort, France	2010-04-20	3323	27	978	64	58	0.465517	1.10345	2.37037
Physcomitrium eurystomum		Neukirch, Baden-Württemberg, Germany	2010-06-08	301	92	6332	179	61	1.5082	2.93443	1.94565
		Neukirch, Baden-Württemberg, Germany	2010-07-22	7722	108	688	206	62	1.74194	3.32258	1.90741
		Neustadt, Thüringen, Germany	2010-03-19	7841	82	499	155	61	1.34426	2.54098	1.89024
		Schleiz, Thüringen, Germany	2010-03-19	3398	54	154	111	60	0.9	1.85	2.05556
		Schleiz, Thüringen, Germany	2010-04-20	5729	64	504	140	61	1.04918	2.29508	2.1875
		Schleiz, Thüringen, Germany	2010-06-08	281	61	20093	153	58	1.05172	2.63793	2.5082
Physcomitrium pyriforme		Bischofswerda, Sachsen, Germany	2010-03-18	6332	68	394	136	61	1.11475	2.22951	2
		Bischofswerda, Sachsen, Germany	2010-09-16	17268	120	596	185	59	2.0339	3.13559	1.54167
		Nordhausen, Liebenrode, Thüringen, Germany	2010-03-19	3140	72	370	148	62	1.16129	2.3871	2.05556
		Nordhausen, Liebenrode, Thüringen, Germany	2010-09-16	16170	116	1212	209	60	1.93333	3.48333	1.80172
		Waltershof, Gera, Thüringen, Germany	2010-03-18	1558	84	148	168	59	1.42373	2.84746	2
		Haardtrand, Ebekoben, Rheinland-Pfalz, Germany	2010-04-20	27646	52	1769	107	59	0.881356	1.81356	2.05769
		Haardtrand, Ebekoben, Rheinland-Pfalz, Germany	2010-06-08	157	94	4658	173	59	1.59322	2.9322	1.84043
		Haardtrand, Ebekoben, Rheinland-Pfalz, Germany	2010-07-22	19724	61	2495	114	61	1	1.86885	1.86885
		Haardtrand, Ebekoben, Rheinland-Pfalz, Germany	2010-09-16	33920	111	2562	203	57	1.94737	3.5614	1.82883
		Övergran, Biskops-Arnö, Uppland, Sweden	2010-03-18	3135	90	170	181	61	1.47541	2.96721	2.01111
		Madeira, Portugal	2010-03-19	317	44	124	88	58	0.758621	1.51724	2
		Durham, Orange County, North Carolina, USA	2010-03-19	317	83	373	156	59	1.40678	2.64407	1.87952
		Durham, Orange County, North Carolina, USA	2010-04-20	6371	39	2367	83	57	0.684211	1.45614	2.12821
		Durham, Orange County, North Carolina, USA	2010-06-08	1580	74	5618	141	58	1.27586	2.43103	1.90541
		Durham, Orange County, North Carolina, USA	2010-09-16	4932	73	3979	135	57	1.2807	2.36842	1.84932
Physcomitrium collenchymatum		Shaw Nature Reserve, Franklin County, MO, USA	2010-06-08	440	68	16394	148	57	1.19298	2.59649	2.17647
		Shaw Nature Reserve, Franklin County, MO, USA	2010-03-19	5952	111	281	206	61	1.81967	3.37705	1.85586
Funaria hygrometrica		Durham, Orange County, North Carolina, USA	2010-07-22	879	27	312	62	59	0.457627	1.05085	2.2963
		Durham, Orange County, North Carolina, USA	2010-09-16	4144	22	1032	49	53	0.415094	0.924528	2.22727
Aphanorrhegma serratum		Arkansas, USA	2010-03-19	5411	52	293	100	58	0.896552	1.72414	1.92308
