# Supplementary material for: Molecular evidence for convergent evolution and allopolyploid speciation within the Physcomitrium-Physcomitrella species complex
Source: BMC Evol Biol. 2014 Jul 11;14:158. doi: 10.1186/1471-2148-14-158 (PMC4227049; doi:10.1186/1471-2148-14-158)
Supplement: Additional file 7: Table S4 — Editing site conservation along the Physcomitrium-Physcomitrella species complex. [file 1471-2148-14-158-S7.xlsx]

## Sheet: Tabelle1
Species (revised)	Isolate (subspecies)	Physcomitrella subspecies (sensu Tan)1	nad3eU230SL	nad4eU272SL	rps14eU137SL	nad5eU598RC	nad5eU730RW	cox1eU755SL	ccmFCeU103PS	ccmFCeU122SF
Aphanorrhegma serratum	Arkansas, USA		C	C	C	C	C	C	C	C
Physcomitrella patens	Gransden Wood, Cambridgeshire, UK	patens	C	C	C	C	C	C	C	C
	Villersexel (K3), Haute Saône, France	patens	C	C
	Del Valle Lake, California, USA	californica	C	C
Physcomitrium sphaericum	Grosshartmannsdorf, Sachsen, Germany		C	C
	Imsbach-Aue, Saarland, Germany		C	C
	Vellescot, Territore-de-Belfort, France		C	C	C	C	C	C	C	C
Physcomitrium collenchymatum	Shaw Nature Reserve, Franklin County, MO, USA		C	C	C	C	C	C	C	C
Physcomitrium eurystomum	Neukirch, Baden-Württemberg, Germany		C	C
	Neustadt, Thüringen, Germany		C	C
	Schleiz, Thüringen, Germany		C	C	C	C	C	C	C	C
Physcomitrium pyriforme	Bischofswerda, Sachsen, Germany		T	C
	Nordhausen, Liebenrode, Thüringen, Germany		T	C	C	C	C	C	C	C
	Waltershof, Gera, Thüringen, Germany		T	C
	Haardtrand, Ebekoben, Rheinland-Pfalz, Germany		T	C
	Övergran, Biskops-Arnö, Uppland, Sweden		T	C
	Madeira, Portugal		T	C
Physcomitrella magdalenae	Mt. Bisoke, Ruhengeri, Rwanda	magdalenae	T	T	C	C	C	C	C	C
Physcomitrella readeri	Okayama, Honshu, Japan	californica	T	T	C	C	C	C	C	C
	Melton Reservoir, Victoria, Australia	readeri	T	T
Funaria flavicans	Durham, Orange County, North Carolina, USA		T	T
Funaria hygrometrica	Durham, Orange County, North Carolina, USA		T	T	T	C	C	C	C	C
Table S4 – Editing site conservation along the Physcomitrium-Physcomitrella species complex
C (Cytidine) on DNA level indicates an editing site, whereas no editing is required in case of a thymidine (T) at the appropriate position.
The RNA editing site nomenclature consists of affected gene, position in the reading frame and the resulting amino acid codon change induced by RNA editing (Rüdinger et al. 2009).
